# Supplementary material for: Concerning the Role of σ-Hole in Non-Covalent Interactions: Insights from the Study of the Complexes of ArBeO with Simple Ligands
Source: Molecules. 2021 Jul 24;26(15):4477. doi: 10.3390/molecules26154477 (PMC8348141; doi:10.3390/molecules26154477)
Supplement: Supplementary file 1 [file molecules-26-04477-s001.zip]

Archive with 1 entries (1 files):
- molecules-1284080-supplementary.pdf
